# Supplementary material for: Teaching Patient Handoffs to Medical Students in Obstetrics and Gynecology: Simulation Curriculum and Assessment Tool
Source: MedEdPORTAL. 2016 Oct 2;12:10479. doi: 10.15766/mep_2374-8265.10479 (PMC6440488; doi:10.15766/mep_2374-8265.10479)
Supplement: Supplementary file 1 — A. Patient Handoffs in Obstetrics and Gynecology.pptx B. Approach to Diagnosis and Management of First Trimester Bleeding.pptx C. Patient Handoffs in Obstetrics and Gynecology Narrated.mp4 D. Approach to Diagnosis and Management of First Trimester Bleeding Narrated.mp4 E. Handoff Skills Speakers Notes.docx F. First Trimester Bleeding Speakers Notes.docx G. Simulation Guide.docx H. Role Play Description.docx I. Trainee Simulation Information Cards.doc J. Ultrasound Report.docx K. Student Assessment Tool.docx L. Debrief Checklists.docx [file mep-12-10479-s001.zip]

Archive with 13 entries (13 files):
- L. Debrief Checklists.docx
- _Educational Summary Report_10479.pdf
- A. Patient Handoffs in Obstetrics and Gynecology.pptx
- B. Approach to Diagnosis and Management of First Trimester Bleeding.pptx
- C. Patient Handoffs in Obstetrics and Gynecology Narrated.mp4
- D. Approach to Diagnosis and Management of First Trimester Bleeding Narrated.mp4
- E. Handoff Skills Speakers Notes.docx
- F. First Trimester Bleeding Speakers Notes.docx
- G. Simulation Guide.docx
- H. Role Play Description.docx
- I. Trainee Simulation Information Cards.doc
- J. Ultrasound Report.docx
- K. Student Assessment Tool.docx
